# Supplementary material for: A robust multivariate structure of interindividual covariation between psychosocial characteristics and arousal responses to visual narratives
Source: PLoS One. 2022 Feb 16;17(2):e0263817. doi: 10.1371/journal.pone.0263817 (PMC8849484; doi:10.1371/journal.pone.0263817)
Supplement: S1 File — (XLSX) [file pone.0263817.s009.xlsx]

## Sheet: Visual Narrative List
S1 File. List of Visual Narratives
Movie ID	Film Title	Film Genre	Year	Source Type	Start Time	URL	Scene Title (Description)	Main/Sub Characters	Setting (Place/Time)	Plot (Events, Actions)	Theme/Goal	Valence						Arousal
												overall		men		women		overall		men		women
												mean	std	mean	std	mean	std	mean	std	mean	std	mean	std
1	Spider-Man	Action/Adventure	2002	Movie	3:24		boys and girls laugh in the school bus	red haired girl/a boy/other high school students	school bus/morning	boys and girls laugh	social interaction	1.0625	1.236	1.04545	1.29318	1.08333	1.18019	-1.575	1.32908	-1.45455	1.33738	-1.72222	1.32258
2	Marley & Me	Comedy/Drama/Family	2008	Movie	trailer		a man and his dog have a good time	a puppy (dog), a blonde man	living room, beach, in the car/day	feeding, resting, driving	loving, emotional interaction	1.975	1.41399	1.88636	1.40126	2.08333	1.44173	-1.725	1.46672	-1.86364	1.39085	-1.55556	1.55737
3	Paris, Texas	Drama	1984	Movie	1:50		isolated man in the badlands	a man with red cap	badlands/day	isolation	find the road and leave	-0.65	1.04458	-0.659091	1.18013	-0.638889	0.866941	-1.3375	1.39569	-1.25	1.54205	-1.44444	1.20581
4	Stalker	Drama/Sci-Fi	1979	Movie	2:37:55		girl sitting silently in the kitchen	young girl with headscarf	dining room/winter, snowing day	sitting	thinking	-0.175	0.823315	-0.113636	0.920463	-0.25	0.691789	-2.4	1.39257	-2.38636	1.48192	-2.41667	1.2956
5	The Champ	Drama	1979	Movie	1:57:40		crying boy in front of lying man with gloves	young boy/lying man with gloves	interior	crying	worried and missed	-2.5625	1.089	-2.47727	1.15111	-2.66667	1.01419	-0.5625	1.51652	-0.727273	1.46849	-0.361111	1.57031
6	The Piper	Fantasy/Horror	2015	Movie	trailer(01:07)	https://youtu.be/_5SroXuhptg	omens in the mountain village	an old man/a young man/a young woman/other people	an out-of-the way mountain village/night, 1950s	premonition of evil	avoid the evil	-2.35	0.982119	-2.20455	1.00185	-2.52778	0.940702	1.2	1.26691	1.36364	1.24061	1	1.2873
7	Fearless	Action/Biography/Drama	2006	Movie	3:38		two men fight in front of a large crowd	one bald Chinese guy/one bearded white guy/audiences	arena	fighting	winning the battle	-0.575	1.45633	0.0227273	1.51717	-1.30556	0.980363	1.7	1.50442	2	1.25754	1.33333	1.70713
8	Spider-Man	Action/Adventure	2002	Movie	1:55:28		Spiderman flies between buildings	Spiderman	city/day	jump high freely	just for fun	1.55	1.32072	1.72727	1.26424	1.33333	1.37321	1.7125	1.8155	1.90909	1.7629	1.47222	1.87443
9	Life of Pi	Adventure/Drama/Fantasy	2012	Movie	trailer		a boy with a tiger watches an illusion of a whale	an Indian boy/tiger/whale	boat near island/day, night	illusion	(survival)	1.4875	1.27283	1.52273	1.28477	1.44444	1.27491	0.3625	1.94379	0.204545	2.05256	0.555556	1.81178
10	Fearless	Action/Biography/Drama	2006	Movie	1:39:21		a man trains in martial arts alone in the meadow	a bald Chinese man/a young Chinese woman	meadow/night	training alone in martial arts	training	0.3125	0.756303	0.340909	0.680054	0.277778	0.848902	-1.0875	1.37972	-0.977273	1.38914	-1.22222	1.37552
11	Stand by Me	Drama	1986	Movie	1:22:21		a boy leaves another forever	two boys	little road in the forest/day	farewell	saying goodbye	0.6875	1.34629	0.681818	1.39389	0.694444	1.30536	-2.37975	1.21216	-2.45455	1.10925	-2.28571	1.34101
12	Oldboy (remake)	Action/Drama/Mystery	2013	Movie	1:38:17		a woman driving away to leave is lonely	a young woman	home/car	left alone somewhere	leave somewhere far away	0.0125	1.02493	0.0681818	1.16933	-0.0555556	0.82616	-1.675	1.39416	-1.47727	1.54752	-1.91667	1.15573
13	World War 2	Documentary	1945 (2015)	Movie	0:18	https://youtu.be/Gf69__UFjSg	dead bodies on the battlefield	soldiers (living/dead)	war field/day	war	dead bodies	-2.4	1.20757	-2.43182	1.22755	-2.36111	1.19888	-1.025	1.42291	-1.04545	1.446	-1	1.41421
14	Oldboy	Drama/Mystery/Thriller	2003	Movie	1:26		one man holds the other's tie to prevent suicide	one permed man/one office worker with his white dog	rooftop/day	holding a guy's tie so he doesn't fall	prevent suicide	-2.4375	1.02924	-2.25	1.0371	-2.66667	0.985611	1.4625	1.33069	1.70455	1.26821	1.16667	1.36277
15	Fight Club	Thriller/Drama	1999	Movie	2:13:24		one man commits suicide in front of the other	two white guys	in the building/night	suicide	escape from the other man	-3.1875	0.969063	-3.02273	1.10997	-3.38889	0.72812	1.7	1.3255	1.77273	1.41197	1.61111	1.22539
16	Local Festival	Ads	2015	Commercial	-		many people dance in the club with djing	girls/DJs/people	club	dancing, djing	dancing for fun	0.8	1.29654	1	1.44673	0.555556	1.05409	0.3	1.61794	0.431818	1.75735	0.138889	1.43731
17	Kung Fu Hustle	Action/Comedy/Crime	2004	Movie	5:49		gangsters are dancing in a hall	men wearing black suits	dark hall	dancing	(just for fun)	0.55	1.47468	0.568182	1.56112	0.527778	1.38329	0.5625	1.53313	0.568182	1.63391	0.555556	1.42316
18	A Harvey Nichols Christmas 2013	Cannes Lions Winner	2013	Commercial	0:27	https://youtu.be/ITyeI3YyYw8	a family exchanges Christmas gifts	a grandma/her grandchildren	living room/Christmas	greetings for Christmas	loving, emotional interaction	2.4125	1.13287	2.22727	1.25501	2.63889	0.930523	-2.2375	1.31442	-2.22727	1.27341	-2.25	1.38099
19	Oldboy	Drama/Mystery/Thriller	2003	Movie	1:56:57		camera chases footsteps to an empty, snowy space	a chair/a man far away	forest in the snow/winter	tracing footsteps on the snow		-0.15	0.91541	-0.204545	1.04725	-0.0833333	0.731925	-2.15	1.40613	-2.22727	1.25501	-2.05556	1.58465
20	Lorde - Royals	MTV M/V Winner	2014	Music Video	0:13	https://youtu.be/LFasFq4GJYM	a man wakes up in the morning	young man	interior	daily routine	wake up in the morning	-0.7125	1.04571	-0.772727	1.15866	-0.638889	0.899294	-1.6875	1.34629	-1.86364	1.30457	-1.47222	1.38329
21	Spider-Man	Action/Adventure	2002	Movie	1:54:51		a boy leaves his girlfriend in the cemetery	red haired girl/a boy	cemetery/day	break up	young lovers break up	-1.525	0.954337	-1.54545	0.998942	-1.5	0.910259	-1.775	1.29238	-1.95455	1.31104	-1.55556	1.2523
22	Gravity	Sci-Fi/Thriller	2013	Movie	12:48		an astronaut loses her line and moves far away	an astronaut	space	moving far away	Tyring to keeping her path	-1.7625	1.40743	-1.86364	1.53397	-1.63889	1.24563	1	1.77892	1.36364	1.6994	0.555556	1.79594
23	The Conjouring	Horror	2013	Movie	36:35		a mother checks the bedroom because of sinister supernatural forces	a woman/her children	in the home/night	something bad happens	check abnormalities	-2.225	1.07885	-2.13636	1.13283	-2.33333	1.01419	1.875	1.30602	2.06818	1.35368	1.63889	1.22247
24	Banlieue 13	Action/Crime/Thriller	2004	Movie	9:25		a man runs away from his enemies	a young man not wearing sleeves/his three enemies	old buildings/day	chasing	escape from enemies	0.0125	1.29745	0.227273	1.19813	-0.25	1.38099	1.925	1.68969	2.27273	1.59014	1.5	1.73205
25	Billy Elliot	Comedy/Drama/Music	2000	Movie	2:31		a boy bounces up and down with delight in his house	a boy	in the house	dancing	just for fun	1.825	1.16679	1.88636	1.27982	1.75	1.0247	-0.275	1.79292	-0.0909091	1.73632	-0.5	1.85934
26	Out of Africa	Biography/Drama/Romance	1985	Movie	1:40:11		a little aircraft flies over the mountain	a little aircraft	African prairie, mountain/day	flying	across the mountain	1.35	1.19174	1.47727	1.30275	1.19444	1.03701	-1.8375	2.03416	-1.5	2.12953	-2.25	1.85742
27	Andy Warhol's Empire	Documentary/Experimental	1964	Movie	1:23:06	https://youtu.be/PuSIOK5Jj8g	a night-time image of the empire state building	empire state building	empire state building/night	night landscape of empire state building	recording/experiment	-0.625	1.17328	-0.636364	1.20253	-0.611111	1.15333	-1.6625	1.85516	-1.52273	1.62092	-1.83333	2.11795
28	Apocalypse Now	Drama/War	1979	Movie	1:30		a soldier with war trauma wants to commit suicide	hand (soldier's)	bedroom/battlefield	reminders of war trauma	suicide	-1.8	1.21593	-1.77273	1.32706	-1.83333	1.08233	-0.05	1.51699	0.113636	1.40126	-0.25	1.64534
29	Million Dollar Baby	Drama/Sport	2004	Movie	2:04:41		an old man leaves an almost-dead girl in the hospital	a young woman/an old man	hospital/night	farewell	to send ill girl far away	-0.8875	1.44952	-0.863636	1.47208	-0.916667	1.44173	-1.9125	1.40698	-2.29545	1.17294	-1.44444	1.53891
30	Carry	Horror	1976	Movie	1:14:28		a girl is covered in pigs blood due to another girl's malicious trick	a blonde girl/a boy/evil girl/lots of high school students	prom party	animal blood and the terror of a girl	insult the blonde girl	-2.4875	1.26285	-2.5	1.35544	-2.47222	1.15847	1.1125	1.28274	1.18182	1.18661	1.02778	1.40379
31	Whiplash	Drama/Music	2014	Movie	1:41:20		a young man plays the drums enthusiastically to impress his teacher	a young man/a bald music conductor	music hall	playing the drums	play perfectly to win the contest	0.375	1.43531	0.409091	1.51455	0.333333	1.35225	1.5	1.76463	1.77273	1.75026	1.16667	1.74847
32	The Dark Knight	Action/Crime/Drama	2008	Movie	1:17:46		batman chases the joker and bad guys are in the tunnel	Batman/villains (include the Joker)	tunnel	car chase/explosion	beat the bad guys	-0.95	1.38619	-0.659091	1.50878	-1.30556	1.14191	2.1125	1.599	2.47727	1.48619	1.66667	1.63881
33	E.T. - The Extra Terrestrial	Family/Sci-Fi	1982	Movie	1:05:10		a boy and the E.T. (alien) are flying across the moon	a boy/E.T.	sky over the forest/night	flying with bicycle	short journey with friends	1.3875	1.28766	1.27273	1.3531	1.52778	1.20679	-0.7875	1.65884	-0.704545	1.71965	-0.888889	1.5996
34	Death in Venice	Drama	1971	Movie	-		gentle waves on the ocean	silent sea	sea	gentle waves	peaceful ocean	1.075	1.23016	0.977273	1.08881	1.19444	1.39016	-3.275	1.12481	-3.29545	1.0248	-3.25	1.25071
35	The Tree of Life	Drama/Fantasy	2011	Movie	0:24:04		eclipse and corona	eclipse and corona	space	natural phenomena	wonders of nature	-0.075	1.15589	-0.0454545	1.34605	-0.111111	0.8873	-2.0875	1.53601	-2.11364	1.48192	-2.05556	1.62031
36	Dallas Buyers Club	Biography/Drama	2013	Movie	trailer(0:27)	https://youtu.be/U8utPuIFVnU	angry sick man with his medical staff	sick and skinny man with mustache/doctors	hospital/day	angry with the staff	deny his terrible situation	-2.25	1.14184	-2.11364	1.27982	-2.41667	0.937321	-0.3625	1.27531	-0.5	1.28498	-0.194444	1.26083
37	Life is Beautiful	Comedy/Drama/Romance	1997	Movie	1:49:23		very young boy wandering through ruins after the war	a young boy	ruins/day	wandering the ruins	find his family, check the situation	-1	1.41421	-1.13636	1.48779	-0.833333	1.32017	-1.0625	1.41729	-1.20455	1.4719	-0.888889	1.34754
38	A Tale of Two Sisters	Drama/Horror/Mystery	2003	Movie	1:23:55		a girl opens a tied bloody sack nervously	a girl	in the house	untie a sack	find out what is in the sack	-3.03797	0.966663	-2.84091	1.01025	-3.28571	0.859939	1.8375	1.33543	1.79545	1.32208	1.88889	1.36858
39	Magnolia	Drama	1999	Movie	2:48:32		speeding ambulance in the rainy road	an ambulance/patient/staff	dark and rainy roads/night	road rage	patient transport	-2.2875	1.09306	-2.20455	1.11187	-2.38889	1.07644	1.7625	1.29501	2.02273	1.26654	1.44444	1.27491
40	Kill Bill: Vol. 1	Action	2003	Movie	1:22:50		a woman fights against villains in a hall	a woman with yellow sports wear and a long sword/villains	in the large hall	fighting with a sword	winning the battle	-1.2625	1.63617	-1.06818	1.80951	-1.5	1.38358	2.025	1.50925	2.40909	1.24486	1.55556	1.68089
41	Nobody knows	Drama	2004	Movie	trailer(1:17)	https://youtu.be/B6UZMv1BHzs	boys and girls play happily in the playground	two boys/three girls	playground/stairs outside	playing	just for fun	2.4	1.14295	2.5	1.13096	2.27778	1.16155	-1.85	1.64663	-1.97727	1.67733	-1.69444	1.6181
42	British Airways	2014 Cannes Lions Winner	2014	Commercial	begin(0:00)	https://youtu.be/1c9FS5Myn4k	an airplane flies across the blue sky	an airplane/baby/citizen	sky over a city	flying		1.35	1.1035	1.36364	1.16321	1.33333	1.04198	-2.25	1.40973	-2.20455	1.51856	-2.30556	1.28329
43	Ulysses' Gaze	Drama/War	1995	Movie	1:16:40		a boat carries a statue along the river	a boat shipping a large statue	river	transport	transport a statue	0.126582	0.667315	0.0454545	0.608259	0.228571	0.731063	-2.5125	1.27283	-2.27273	1.24571	-2.80556	1.26083
44	Europa Europa	Drama/History/War	1990	Movie	trailer(1:30)	https://youtu.be/JqMBNCo7LPE	a soldier feels sad during the war	a soldier/victims of the war	village	destroy	destroy a village	-2.5625	1.02924	-2.59091	1.10639	-2.52778	0.940702	1.25	1.2376	1.20455	1.28641	1.30556	1.1909
45	My Girl	Comedy/Drama/Family	1991	Movie	1:25:17		a girl is crying in front of a dead boy at a funeral	young girl/dead boy/crowd	funeral	mourning	mourning the boy's death	-2.525	1.16895	-2.45455	1.04447	-2.61111	1.31535	-0.7125	1.51944	-0.795455	1.57863	-0.611111	1.45951
46	Epitaph	Drama/Horror	2007	Movie	37:39		a bleeding ghost near a girl on the hospital bed	a girl/a scary bleeding ghost	hospital/night	lying with fear	avoid the ghost's eye	-3.1625	0.960535	-3	1.09968	-3.36111	0.723198	1.9	1.4373	1.95455	1.41347	1.83333	1.48324
47	Jaws	Adventure/Thriller	1975	Movie	0:17:09		a woman is eaten by a shark while swimming	a woman/crowd/shark	beach/day	killed	fail to escape from the shark's attack	-3.0625	0.876468	-2.97727	0.901901	-3.16667	0.845154	1.9875	1.30717	2.18182	1.28086	1.75	1.31747
48	Mad Max: Fury Road	Action/Adventure/Sci-Fi	2015	Movie	trailer	https://youtu.be/hEJnMQG9ev8	a woman drives her truck to escape from enemies	short-haired woman/lots of villains	badlands/day	car chase/explosion	escape from enemies	-1.275	1.53421	-0.840909	1.61307	-1.80556	1.26083	2.25	1.46261	2.56818	1.43701	1.86111	1.4173
49	Alvin and the Chipmunks - The Road Chip	Animation/Adventure/Comedy	2015	Movie	trailer(0:33)	https://youtu.be/UI_nj4NXpoQ	chipmunks and people dance to the music	three chipmunks/a man/a woman/a dj/crowd	swimming pool/night	dancing, djing	just for fun	2.3375	1.28224	2.38636	1.40126	2.27778	1.13669	1.45	1.74225	1.79545	1.81184	1.02778	1.57636
50	El Gran Azul (The Big Blue)	Action/Adventure/Drama	1988	Movie	1:28:35		a boy is swimming with a dolphin in the night sea	a boy/a dolphin	sea/night	swimming	have a good time with each other	1.6	1.23862	1.81818	1.08419	1.33333	1.37321	-1.7375	1.51569	-1.52273	1.53242	-2	1.47358
51	Nostalgia	Drama	1983	Movie	2:00:03		a man walks across the ruins carrying a candle	a man	ruins	walking	carry a candle	-0.5375	0.85601	-0.522727	0.999736	-0.555556	0.652225	-0.875	1.64105	-0.590909	1.68879	-1.22222	1.53271
52	Full Metal Jacket	Drama/War	1987	Movie	44:08		a fat soldier shoots himself in front of his colleague	fat soldier/a soldier wearing glasses	toilet	suicide	escape from suffering	-3.65	0.638432	-3.54545	0.729911	-3.77778	0.484686	2.1	1.42846	1.84091	1.2189	2.41667	1.61024
53	Romeo and Juliet	Drama/Romance	1996	Movie	1:50:03		a girl shoots herself in front of her lover's dead body	young lovers	hall in the church	a lovers suicide	be together forever by death	-1.9625	1.25732	-1.93182	1.18905	-2	1.35225	-1.2875	1.51944	-1.34091	1.65576	-1.22222	1.35459
54	Misery	Thriller	1990	Movie	1:22:27		a woman breaks a man's leg using a hammer	a middle aged woman/a middle aged man	in the house	breaking a man's leg	don't let him escape	-3.35	0.843441	-3.25	0.892475	-3.47222	0.774084	1.8625	1.25025	1.97727	1.26654	1.72222	1.23314
55	12 Angry Men	Crime/Drama	1957	Movie	1:13:39		two men in a serious confrontation	two men in a confrontation/crowd	court	opposition	winning the discussion	-2.475	1.12481	-2.06818	1.0432	-2.97222	1.02779	1.5875	1.5236	1.54545	1.51664	1.63889	1.55201
56	Star Wars - Return of the Jedi	Action/Adventure/Fantasy	1983	Movie	1:44:17		spaceships fight in space	spaceship pilot/spaceships	space	battle	winning the battle	-0.825	1.39416	-0.409091	1.54496	-1.33333	0.985611	1.59494	1.65265	1.90909	1.4276	1.2	1.84391
57	The Wedding Singer	Comedy/Romance	1998	Movie	1:33:15		a man singing for a woman in front of crowds on an airplane	a woman/a man/passengers	in the airplane	confess with singing	loving, emotional interaction	2.2875	1.33306	2.25	1.39975	2.33333	1.26491	-1.375	1.54572	-1.38636	1.617	-1.36111	1.47654
58	Love Letter	Drama/Romance	1995	Movie	1:10:18		a boy and a girl build memories	a boy/a girl	school/road	confess, riding bicycle together	loving, emotional interaction	1.25	1.38253	1.15909	1.46181	1.36111	1.29069	-1.425	1.30989	-1.22727	1.36166	-1.66667	1.2189
59	2001: A Space Odyssey	Mystery/Sci-Fi	1968	Movie	2:03:13		fantastic lights lead to another universe	colorful lights	space	moving across the universe		0.0625	0.985255	0.181818	1.18661	-0.0833333	0.649175	-0.8375	1.77496	-0.886364	1.78124	-0.777778	1.79063
60	The Basketball Diaries	Biography/Crime/Drama	1995	Movie	1:31:49		a boy fails to meet his mother in front of her house	a boy/mother	apartment entrance	avoidance	get his mother again	-2.3875	1.11938	-2.45455	1.20955	-2.30556	1.00909	0.1875	1.33211	0.0909091	1.47567	0.305556	1.14191
61	Knockin' on Heaven's Door	Action/Crime/Comedy	1997	Movie	1:23:10		a man sends his friend to heaven on the beach	two men	beach/evening	sitting on the beach	keep one man's last promise before he dies	-1.725	1.23222	-1.56818	1.38762	-1.91667	0.996422	-1.4375	1.35799	-1.84091	1.2189	-0.944444	1.37206
62	The Shining	Drama/Horror	1980	Movie	1:40:11		a man breaks the door with an axe where a woman is hiding	crazy man/a woman	in the house (hotel)	threat	kill the woman	-3.15	1.18107	-2.84091	1.39673	-3.52778	0.696362	2.6625	1.25228	2.72727	1.28251	2.58333	1.22766
63	The Cure	Crime/Horror/Mystery	1997	Movie	trailer(1:07)	https://youtu.be/F8tHOkXKc_o	a detective chases a bad man	a young man/detective/lots of people	hospital/police office/rooftop	manhunt	catch the bad man	-2.325	1.0765	-2.20455	1.15294	-2.47222	0.9706	1.225	1.40501	1.27273	1.48424	1.16667	1.32017
64	Ashes of Time	Action/Drama	1994	Movie	-		two warriors fight on the beach	two warriors/colleagues	beach	battle	winning the battle	-0.975	1.15808	-0.727273	1.16865	-1.27778	1.08525	1.8125	1.62336	2.02273	1.50176	1.55556	1.74756
65	Buena Vista Social Club	Documentary/Music	1999	Movie	6:25		old musicians play their instruments happily	two or more old musicians	concert hall	singing, playing instruments	enjoy their playing	2.05	1.11264	2.22727	1.07538	1.83333	1.13389	-1.2	1.61794	-1.02273	1.74527	-1.41667	1.44173
66	Sigur Ros - Olsen Olsen	Music Video	1999	Music Video	0:05	https://youtu.be/8LeQN249Jqw	many people wait peacefully for an outdoor live concert	crowd	meadow/evening	waiting in the evening meadow	for fun	0.625	0.905329	0.590909	0.897495	0.666667	0.92582	-2.2	1.26691	-2.27273	1.28251	-2.11111	1.25988
67	The Cure for Insomnia	Experimental Film	1987	Movie	-		a flower sways in the wind	a flower	outside	swaying		1.4625	1.50058	1.38636	1.57326	1.55556	1.42316	-3.05	1.24168	-3.27273	1.06452	-2.77778	1.39614
68	Inside Llewyn Davis	Drama/Music	2013	Movie	52:33		a musician singing in front of a fat man, but the man is bored	a young musician/fat man	in the car	singing	evaluate his talent highly	0.45	1.43994	0.431818	1.45311	0.472222	1.44393	-2.2625	1.2195	-2.45455	1.0665	-2.02778	1.36248
69	The Kid	Comedy/Drama/Family	1921	Movie	40:35		A rich man takes a child away from a poor man	a kid/an old man/a police man/a young man (Chaplin)	in the house	taking a child	kidnap a child from the poor man	-2.85	1.02005	-2.81818	0.994701	-2.88889	1.06309	0.9875	1.40067	0.75	1.41627	1.27778	1.344
70	Se7en	Crime/Drama/Mystery	1995	Movie	1:59:32		a young detective shoots the villain's head in front of an old detective	three men (young detective/old detective/villain)	outside	shooting (execution)	kill the villain for revenge	-2.45	1.15726	-2.13636	1.19283	-2.83333	1	0.825	1.57331	0.863636	1.51873	0.777778	1.65807
71	Psycho	Horror/Mystery/Thriller	1960	Movie	39:33		an anonymous killer tries to kill a bathing woman	a young woman/killer	bathroom	threat	kill the woman	-3.15	0.982119	-2.97727	1.02273	-3.36111	0.899294	2.075	1.40321	2.09091	1.23549	2.05556	1.60258
72	Dragon Inn	Action	1992	Movie	1:30:50		a lot of Asian warriors fight in the desert	Asian warriors	desert	battle	winning the battle	-0.8	1.18429	-0.409091	1.28168	-1.27778	0.848902	1.475	1.55876	1.88636	1.40126	0.972222	1.61221
73	Campaign - Daddy for Citroen	2014 Cannes Lions Winner	2013	Commercial	0:00	https://youtu.be/cE-1DNrcls4	a dad and his children have a enjoyable time	family (daddy, daughter, sons)	forest, river, yard	playing	family memorable moments	2.275	1.38687	2.38636	1.4502	2.13889	1.31264	-0.725	1.7135	-0.886364	1.90734	-0.527778	1.44393
74	Aerolineas - Despegue	2014 Cannes Lions Winner	2013	Commercial	0:56	https://youtu.be/Y8Sx_hA8NWo	airplane's flight	an airplane	sky, airport	flying	general flight	0.875	1.10665	0.818182	1.06253	0.944444	1.16972	-2.325	1.30989	-2.38636	1.10424	-2.25	1.53762
75	The Life of Oharu	Drama	1952	Movie	-		many people walk around the town	village people	an old Japanese town	walking	daily life	0.175	0.868215	0.25	0.967495	0.0833333	0.731925	-1.8875	1.599	-1.68182	1.5667	-2.13889	1.62398
76	Leaving Las Vegas	Drama/Romance	1995	Movie	5:47		a man is driving and drinking alcohol	a man	bar/car	drinking, driving	escape from suffering	-1.25	1.5711	-1.15909	1.90401	-1.36111	1.04616	0.2375	1.53642	0.5	1.45474	-0.0833333	1.59239
77	Titanic	Drama/Romance	1997	Movie	2:56:59		a young man dives into the sea to save his lover	two lovers (young man, young woman)	in the sinking ship	farewell, dive into the deep sea	save the woman from the sinking ship	-2.0625	1.56984	-2.13636	1.69254	-1.97222	1.424	-0.725	1.51762	-1.06818	1.45311	-0.305556	1.50844
78	Vertigo	Mystery/Romance/Thriller	1958	Movie	1:25:10		a man has a nightmare about falling due to vertigo	a man	rooftop	falling	seized with vertigo	-1.4375	1.63694	-1.27273	1.84723	-1.63889	1.33423	0.45	1.85486	0.227273	1.84093	0.722222	1.86105
79	Mission: Impossible	Action/Adventure/Thriller	1996	Movie	1:05:53		a secret agent leaks special information as a espionage act	two male secret agents, a man	security room	espionage	get the secret information	0.4	1.26891	0.681818	1.3771	0.0555556	1.04045	1.725	1.55062	1.97727	1.51717	1.41667	1.55609
80	Terminator 2: Judgement Day	Action/Sci-Fi	1991	Movie	31:02		motorbike chase between T-1000 and the terminator	a boy, terminator, villain (T-1000, another android)	road	road rage, car chase	car chase between protagonist and antagonist	-0.75	1.1638	-0.409091	1.26341	-1.16667	0.87831	1.525	1.65334	1.81818	1.60338	1.16667	1.66476
81	Christmas in August	Drama/Romance	1998	Movie	trailer(0:13)	https://youtu.be/JvVN-B8bVSg	a man and a woman have a good time	a man/a young woman	photo studio/alley/rollercoaster	sitting, riding motorbike, rollercoaster	loving, emotional interaction	2.55	1.23144	2.54545	1.22862	2.55556	1.2523	-0.8625	1.94053	-1.13636	2.09752	-0.527778	1.69851
82	Raw for the Oceans - G Star	2014 Cannes Lions Winner	2014	Commercial	0:00	https://youtu.be/K8xjVrh2ESw	natural marine creatures	marine creatures	ocean	nature		-1.9375	1.52899	-1.97727	1.50176	-1.88889	1.58164	-1.35	1.36965	-1.5	1.30295	-1.16667	1.4442
83	Wavelength	Experimental, Short	1967	Movie	1:00	https://youtu.be/60P6DJLjXVU	a normal empty room	empty room	room	daily life		-0.025	0.826385	0.0681818	0.695424	-0.138889	0.960737	-2.2875	1.67781	-2.25	1.64423	-2.33333	1.74028
84	Solaris	Drama/Mystery/Sci-Fi	1972	Movie	5:10		an old man walks sadly in the bush	a man	bush	walking	a man's walk in the bush	-0.3625	0.815107	-0.477273	0.792072	-0.222222	0.831904	-2.3	1.30627	-2.25	1.20319	-2.36111	1.43731
85	Marley & Me	Comedy/Drama/Romance	2008	Movie	1:45:37		an old dog, a member of the family, is dying	a dog/a boy/a man/veterinarian	home/animal hospital	dying	death of an old dog	-1.8375	1.76064	-1.79545	1.87492	-1.88889	1.63494	-1.9625	1.47934	-2.36364	1.1016	-1.47222	1.73182
86	Omen	Horror/Mystery	1976	Movie	44:02		a priest is killed by a falling spike as a curse	a priest	garden	a spike falling onto the priest	death due to a curse	-3.175	0.96489	-2.88636	1.06128	-3.52778	0.696362	1.7875	1.31874	1.79545	1.24974	1.77778	1.41646
87	X-Men: First Class	Action/Adventure/Sci-Fi	2011	Movie	3:24		a boy meets a transforming girl	a boy/a woman/a girl	kitchen	talking, transform	make friends with a psychic	-1.125	1.30602	-1	1.32945	-1.27778	1.27864	0.7875	1.47291	0.863636	1.54906	0.694444	1.39016
88	The Matrix	Action/Sci-Fi	1999	Movie	1:46:27		two men fight on a rooftop	a young man/a villain	rooftop	fighting	winning the battle	-0.6125	1.46256	-0.295455	1.45601	-1	1.39386	1.4125	1.65884	1.86364	1.66483	0.861111	1.49576
89	Pulp Fiction	Crime/Drama	1994	Movie	48:57		a man and a woman dance: rivalry	a man/a woman	floor	dancing	winning the dance battle	1.8125	1.41505	1.97727	1.33797	1.61111	1.49815	0.6625	1.66074	0.795455	1.81184	0.5	1.46385
90	The Baraka	Documentary	1992	Movie	18:32		an Asian landscape - mountains, fall, temple	nature/rural people	landscape	peaceful landscape		0.975	1.12481	0.931818	1.20845	1.02778	1.02779	-1.575	1.55714	-1.68182	1.41047	-1.44444	1.73113
91	The Tree of Life	Drama/Experimental	2011	Movie	0:24:39		gas explodes in space	eclipse	space	explosion	natural phenomenon	-0.475	1.136	-0.340909	1.03302	-0.638889	1.24563	-0.3	1.91199	-0.136364	1.92403	-0.5	1.90488
92	Maboroshi	Drama	1995	Movie	1:33:28		a woman sees and participates in the funeral at the beach	a woman/village people	small town near sea	standing, walking	lone funeral	-0.5875	0.963823	-0.659091	1.05529	-0.5	0.845154	-2.3875	1.23753	-2.36364	1.24061	-2.41667	1.25071
93	Atonement	Drama/Mystery/Romance	2007	Movie	1:00:17		a soldier is seeing girls' dead bodies.	a soldier/dead bodies	forest	standing	frozen in front of a war tragedy	-3.2875	0.943918	-3.31818	0.934425	-3.25	0.967323	-0.975	1.83479	-1.31818	1.59611	-0.555556	2.03462
94	Let Me In	Drama/Horror/Mystery	2010	Movie	1:45:25		a bully's dead head sinking next to a boy in a swimming pool	a boy	swimming pool	sinking, closing eyes	death of bullies	-2.9375	0.945927	-3	0.988304	-2.86111	0.899294	0.9	1.50611	1.09091	1.56737	0.666667	1.41421
95	Skyfall	Action/Adventure/Thriller	2012	Movie	11:49		a secret agent fails to shoot a villain	a female agent/a male agent/boss/villain	on the train road	sniping	shoot the villain	-1.3875	1.36404	-1.11364	1.57326	-1.72222	0.974272	2.0125	1.31682	2.27273	1.24571	1.69444	1.34843
96	Kingsman: The Secret Service	Action/Adventure/Comedy	2014	Movie	1:20:18		a secret agent fights against villains in a church	a man/villains/citizens	church	fighting	winning the battle	-2.375	1.26666	-2.13636	1.4562	-2.66667	0.92582	2.35	1.4764	2.61364	1.40126	2.02778	1.52102
97	The Godfather	Crime/Drama	1972	Movie	7:31		many guests celebrate with a newly married couple at a wedding party	bride/ groom/family/guests	wedding party in the garden/day	enjoying a party	celebrate the wedding	2.025	1.25259	1.86364	1.28662	2.22222	1.19788	-1.4625	1.61436	-1.36364	1.7665	-1.58333	1.42177
98	Relaxing video	Ungrouped	2015	Ungrouped	3:03	https://youtu.be/r3fE6FQT82s	two sheep are grazing leisurely in a meadow	white sheep/black sheep	meadow/day	eating/wandering	peaceful day of sheep	0.9	1.12058	0.931818	1.08687	0.861111	1.1748	-3.16456	1.11436	-3.04545	1.25669	-3.31429	0.900047
99	The Tree of Life	Drama/Experimental	2011	Movie	0:28:24		the corona shines	solar corona	space	shining		-0.0125	1.20646	0.159091	1.19967	-0.222222	1.19788	-1.7	1.65659	-1.59091	1.66102	-1.83333	1.66476
100	Sigur Ros - Rembihnutur	Music Video	2012	Music Video	2:15	https://youtu.be/US7NriX4HIo	a weeping young woman in a house	young woman	in the house	weeping	feeling frustration	-2.2625	1.1222	-2.18182	1.14674	-2.36111	1.09942	-1.675	1.5408	-1.79545	1.67859	-1.52778	1.36248
101	Philadelphia	Drama	1993	Movie	1:53:12		a man says goodbye to a patient	a man/a patient	hospital	say goodbye	last farewell	-2.35	1.06854	-2.34091	1.2189	-2.36111	0.866941	-1.05	1.3678	-1.29545	1.24974	-0.75	1.46141
102	The Texas Chainsaw Massacre	Horror	1974	Movie	1:19:34		a woman runs away from a killer and a passing truck hits him	a bleeding woman/two killers	road	running	escape from the killer	-3.45	0.691723	-3.34091	0.745317	-3.58333	0.603561	2.2375	1.2852	2.25	1.25984	2.22222	1.33333
103	Armageddon	Action/Adventure/Sci-Fi	1998	Movie	1:48:38		several astronauts dismantle a time bomb	several spaceship pilots	in a spaceship	dismantle bomb	stop the time bomb	-1.0875	1.10458	-0.886364	1.18549	-1.33333	0.956183	1.5625	1.61358	1.88636	1.41776	1.16667	1.76473
104	The Fast and the Furious	Action/Crime/Thriller	2001	Movie	33:01		a man chases another man riding a motorbike	motorbike driver/young bald male driver/male driver	road	car chase	catch the bad man	-0.475	1.34987	-0.181818	1.36863	-0.833333	1.25357	1.8875	1.46688	2.20455	1.28641	1.5	1.59463
105	La Boum	Comedy/Drama/Romance	1980	Movie	30:17		a boy and a girl share music with headphones	a girl/a boy/crowds	dance hall	listening to music	loving, emotional interaction	2.25	1.18535	2.40909	1.28168	2.05556	1.04045	-0.825	1.79856	-0.863636	1.95996	-0.777778	1.60555
106	2014 Cannes Lions Winners	Commercial	2014	Commercial	0:06	https://youtu.be/mA-QwJW8fGU	a woman jumps bed to bed high over the sky	a woman	beds over the sky	jump bed to bed	feel comfortable	1.9125	1.37972	1.86364	1.37403	1.97222	1.40379	-1.3375	1.88225	-1.06818	2.09537	-1.66667	1.54919
107	Walker	Short	2012	Movie	4:18	https://vimeo.com/49339358	an ascetic monk walks very slowly down the street	a monk/passers-by	street	walk very slowly	ascesis	-0.175	0.910904	-0.113636	0.969678	-0.25	0.840918	-2.225	1.35922	-2.36364	1.24061	-2.05556	1.49178
108	Cast Away	Adventure/Drama	2000	Movie	1:09:27		a distressed man makes friends through volley ball	a man in distress	uninhabited island	making friends	avoid loneliness	-0.575	1.43001	-0.545455	1.59147	-0.611111	1.22539	-1.3875	1.17456	-1.40909	1.22604	-1.36111	1.12511
109	Eternal Sunshine of the Spotless Mind	Drama/Romance/Sci-Fi	2004	Movie	1:42:28		a woman leaves her lover, but the man does not catch her	a man/a woman	corridor	break up	a couple's break up because of the end of love	-1.55	1.16814	-1.72727	1.2269	-1.33333	1.06904	-0.5	1.50105	-0.454545	1.62043	-0.555556	1.36161
110	The Descent	Adventure/Horror	2005	Movie	34:41		the women who explores caves is eaten by monsters	young woman/monsters	cave	eaten by monsters	fail to escape from something bad	-2.5	1.00631	-2.59091	1.04143	-2.38889	0.964447	2	1.3962	2.04545	1.50896	1.94444	1.26366
111	The Texas Chainsaw Massacre	Horror	2003	Movie	1:30:03		a woman hides behind the wall to avoid being caught by a killer	a woman/a killer with chainsaw	cabin	hiding out	escape from the killer	-2.85	1.03239	-2.65909	1.09848	-3.08333	0.906327	2.325	1.31952	2.47727	1.30275	2.13889	1.33423
112	The Lord of the Rings: The Return of the King	Adventure/Drama/Fantasy	2003	Movie	1:59:54		two armies fight against each other	crowded soldiers	wilderness	battle	winning the battle	-0.5125	1.34064	-0.181818	1.43499	-0.916667	1.10518	1.7875	1.62023	2.13636	1.564	1.36111	1.60629
113	Chungking Express	Comedy/Drama/Romance	1994	Movie	41:10		a young woman dances to music in a store	young woman/young man	in a store	dancing alone	a girl who is delighted	0.9875	1.20646	1.04545	1.16048	0.916667	1.27335	-0.825	1.38505	-0.636364	1.46416	-1.05556	1.26366
114	Relaxing video	Ungrouped	2015	Ungrouped	1:20	https://youtu.be/r3fE6FQT82s	small and calm waves in the sea	sea wave	sea/sunset, day	waving	peaceful beach landscape	1.16456	1.25504	0.977273	1.15111	1.4	1.35473	-3.225	1.10207	-3.18182	0.971039	-3.27778	1.2561
115	Café Lumière	Drama	2003	Movie	1:34:31		passengers sit in the subway	passengers	subway	sitting	daily life in the subway	-0.1625	1.0726	0	1.2389	-0.361111	0.798312	-2.35	1.40613	-2.27273	1.49982	-2.44444	1.29713
116	Snowpiercer	Action/Drama/Sci-Fi	2013	Movie	1:58:26		a girl and a boy put their first foot on the snow field	young girl and boy	firing train, snow field	landing	the first foot on the new land	-0.4125	1.31874	-0.431818	1.53104	-0.388889	1.02198	-0.45	1.54182	-0.477273	1.7848	-0.416667	1.20416
117	Inside Out	Animation/Adventure/Comedy	2015	Movie	1:13:01		the yellow fairy (Joy) feels sad because the purple fairy (Bing Bong) dies slowly	purple fairy/yellow fairy	darkness	disappearing	farewell	-1.7375	1.50731	-1.75	1.34899	-1.72222	1.70061	-1.3375	1.26234	-1.5	1.38933	-1.13889	1.07312
118	Cube	Mystery/Sci-Fi/Thriller	1997	Movie	1:52		a man is brutally murdered in the labyrinth	a man	labyrinth	murdered	malicious labyrinth killed a man	-3.175	0.8969	-3.09091	0.884444	-3.27778	0.91374	1.425	1.37588	1.25	1.58664	1.63889	1.04616
119	Scream	Horror/Mystery	1996	Movie	28:36		a girl fights against a masked killer	a girl/a masked killer	in the house	fight	escape from the killer	-3.0125	1.14177	-2.72727	1.28251	-3.36111	0.833333	2.675	1.28058	2.65909	1.32846	2.69444	1.23796
120	Avatar	Action/Adventure/Fantasy	2009	Movie	1:11:38		an alien man flies with a dragon-like creature in the sky	an alien man/two dragon-like creatures	alien planet	flying with dragon-like creature	show off ability	1.525	1.16895	1.68182	1.15683	1.33333	1.17108	1.075	1.86761	1.56818	1.66213	0.472222	1.94916
121	Singin' in the Rain	Comedy/Musical/Romance	1952	Movie	1:08:29		a man sings and dances happily in the rainy street	a man	street/rainy night	singing, dancing	delighted man's dancing and singing	2.3875	1.17456	2.20455	1.28641	2.61111	0.993631	-1.05	1.83427	-0.954545	1.86715	-1.16667	1.81265
122	Relaxing video	Ungrouped	2015	Ungrouped	3:50	https://youtu.be/r3fE6FQT82s	a peaceful forest landscape	landscape	forest	sunshine	peaceful forest	0.85	1.12621	0.840909	1.16026	0.861111	1.09942	-3.1375	1.18795	-3.09091	1.21652	-3.19444	1.16667
123	Café Lumière	Drama	2003	Movie	1:36:01		a man records ambient sound (environmental sound) on the train platform	a man/passers-by	train platform	audio recording	record daily life	0.25	0.787562	0.431818	0.818329	0.0277778	0.696362	-1.9375	1.31538	-2	1.18125	-1.86111	1.47654
124	The Shawshank Redemption	Crime/Drama	1994	Movie	1:04:57		an old man (Brooks) hangs himself in the house	an old man	in the house	suicide by hanging	escape from suffering (weight of freedom)	-3.225	0.885538	-3.22727	0.858978	-3.22222	0.929243	-0.0625	1.60965	-0.545455	1.57679	0.527778	1.46358
125	Harry Porter and the Half Blood Prince	Adventure/Family/Fantasy	2009	Movie	2:17:44		boys and girls mourning their principal	a boy/a girl/an old man/an old woman/students	school	weeping	mourning the old man (principal)	-1.3625	1.52816	-1.25	1.68613	-1.5	1.32017	-0.9125	1.56054	-0.772727	1.64053	-1.08333	1.46141
126	Crimson Peak	Drama/Fantasy/Horror	2015	Movie	trailer(1:52)	https://youtu.be/oquZifON8Eg	a bloody ghost threatens people in the castle	a young lady/a woman/a man/bloody ghost	gothic castle	threat by ghost	escape from the ghost	-2.3625	1.24518	-2.02273	1.33797	-2.77778	0.988826	1.9375	1.20488	1.95455	1.19989	1.91667	1.22766
127	The Good, The Bad, and the Ugly	Western	1966	Movie	2:47:06		two gunmen duel in the wilderness	two gunmen	wilderness/day	duel	winning the battle	-0.8125	1.10343	-0.477273	1.19083	-1.22222	0.831904	0.8625	1.83319	1.27273	1.78317	0.361111	1.79129
128	The Avengers	Action/Sci-Fi/Thriller	2012	Movie	48:28		Iron Man and Thor fight in the dark forest	Iron Man/Thor	forest/night	fight	winning the battle	-0.15	1.26391	0.181818	1.38552	-0.555556	0.969372	2.1	1.75456	2.5	1.51734	1.61111	1.91651
129	Mamma Mia!	Comedy/Musical/Romance	2008	Movie	1:08:56		women in a town dance joyfully	women/piano player/other village people	bridge over the water	dancing	women's festival in the town	2.9	1.0385	2.81818	1.08419	3	0.985611	0.95	1.92189	0.977273	2.01724	0.916667	1.82639
130	Relaxing video	Ungrouped	2015	Ungrouped	4:47	https://youtu.be/r3fE6FQT82s	a peaceful sunset on the shore	seashore	seashore/sunset	sun sets	a peaceful sunset on the shore	1.175	1.25057	1.13636	1.30457	1.22222	1.19788	-3.275	1.12481	-3.22727	1.1178	-3.33333	1.14642
131	The Tree of Life	Drama/Experimental	2011	Movie	0:29:23		a floating jellyfish in the sea	a jellyfish	in the sea	floating	a floating jellyfish	0.125	1.18402	0.204545	1.13259	0.0277778	1.25325	-2.4	1.56383	-2.31818	1.44307	-2.5	1.71548
132	Lost in Translation	Drama	2003	Movie	1:14:48		a lonely woman sees an oriental wedding in the temple	young woman/Japanese traditional wedding procession	Japanese temple	watching	isolation in a strange place	0.3125	1.06252	0.409091	0.923043	0.194444	1.21466	-2	1.25284	-2	1.20077	-2	1.33095
133	Interstellar	Adventure/Drama/Sci-Fi	2014	Movie	2:41:47		a man says goodbye to an old woman in the hospital	a man/an old woman	hospital	say goodbye	farewell	-0.425	1.89453	-0.227273	2.02155	-0.666667	1.72378	-1.875	1.51261	-2.29545	1.24974	-1.36111	1.65879
134	Orphan	Horror/Mystery/Thriller	2009	Movie	55:12		a girl tries to kill another little girl in a car	two little girls/a black sister	near the road	attempt to kill younger girl	kill the little girl by car accident	-2.7375	1.16645	-2.54545	1.35466	-2.97222	0.844685	1.9625	1.18475	2.09091	1.05253	1.80556	1.32707
135	The Hurt Locker	Drama/History/Thriller	2008	Movie	34:06		a solider finds a bomb in the car and tries to dispose of it	solders	city	bomb disposal	dispose of a car bomb	-1.55	1.11264	-1.29545	1.09075	-1.86111	1.07312	1.175	1.43001	1.43182	1.48477	0.861111	1.31264
136	Transformers: Revenge of the Fallen	Action/Adventure/Sci-Fi	2009	Movie	2:18:32		robots (Optimus Prime and villains) fight in the desert	robots (Protagonist/Antagonists)	desert	battle	winning the battle	-0.825	1.35735	-0.545455	1.5319	-1.16667	1.02817	1.475	1.76445	1.97727	1.53242	0.861111	1.854
137	Love Story	Drama/Romance	1970	Movie	8:34		two lovers play happily on the snowfield	young man/young woman	on the snow	play with snow	loving, emotional interaction	2.275	1.16895	2.43182	1.12885	2.08333	1.20416	-1.275	1.63796	-1.34091	1.79071	-1.19444	1.45051
138	The Tree of Life	Drama/Experimental	2011	Movie	2:10:25		a woman enjoys sunlight on the beach	two women	on the beach	bask in the sunshine	peaceful beach landscape	1.475	1.30214	1.52273	1.37229	1.41667	1.22766	-2.45	1.26191	-2.47727	1.30275	-2.41667	1.22766
139	The Tree of Life	Drama/Experimental	2011	Movie	0:31:14		marine creatures floating in the sea	marine creatures	in the sea	floating	peaceful ocean	-1.125	1.51261	-1.09091	1.52221	-1.16667	1.52128	-0.1375	1.74837	0.113636	1.49753	-0.444444	1.99205
140	The Mist	Horror/Sci-Fi/Thriller	2007	Movie	1:56:35		a man is sobbing beside a car and soldiers pass by him	a man/soldiers	beside a red car	sobbing	a man's desperate sobbing	-2.675	1.01601	-2.63636	1.1016	-2.72222	0.91374	0.7875	1.3843	0.681818	1.49063	0.916667	1.25071
141	Dead Poets Society	Comedy/Drama	1989	Movie	1:45:30~1:45:33,1:47:19~1:47:31		a boy shoots himself in his father's library and the father cries	a boy/a man (father)/a woman (mother)	library	suicide	boy's suicide in his father's library	-2.425	1.02839	-2.54545	0.975384	-2.27778	1.08525	0.8375	1.32592	0.772727	1.3954	0.916667	1.25071
142	The Cabin in the Woods	Horror/Mystery/Thriller	2012	Movie	1:15:44		terrible monsters murder solders in front of elevators	soldiers/monsters	in front of elevators	massacre	monsters kill soldiers	-3.125	0.946345	-3	0.940064	-3.27778	0.944491	2.375	1.40861	2.59091	1.14766	2.11111	1.65232
143	The Peacemaker	Action/Thriller	1997	Movie	1:55:44		a woman and a man try to dispose of a time bomb in a church	a woman/a middle-aged man	in the church	blowing up the bomb	stop the time bomb	-1.525	0.96751	-1.34091	0.963115	-1.75	0.937321	1.975	1.30214	2.29545	1.00185	1.58333	1.51893
144	The Longest Yard	Comedy/Crime/Sport	2005	Movie	1:22:23		two football teams have a game in the stadium	football players	football stadium	play a football game	winning the game	-0.3	1.47038	-0.136364	1.4562	-0.5	1.48324	1.575	1.61304	1.84091	1.62743	1.25	1.55609
